# Supplementary material for: Dataset for genome sequencing and de novo assembly of the Vietnamese bighead catfish (Clarias macrocephalus Günther, 1864)
Source: Data Brief. 2020 Jun 16;31:105861. doi: 10.1016/j.dib.2020.105861 (PMC7326715; doi:10.1016/j.dib.2020.105861)
Supplement: Supplementary file 1 [file mmc1.xml]

<?xml version="1.0" encoding="utf-8" standalone="no"?>
<data>
  <datasets>
    <author>c.austin@deakin.edu.au</author>
    <type>1</type>
    <dataset>
      <name>Bioproject PRJNA604477 for Clarias macrocephalus isolate:CM_001 (bighead catfish)</name>
      <caption />
      <description>Clarias macrocephalus isolate:CM_001 (bighead catfish), Genome sequencing and assembly</description>
      <filetype>
        <name />
      </filetype>
      <filesize />
      <source>0</source>
      <sourcename>Original Data</sourcename>
      <access>
        <type>1</type>
        <name>Data available in data repository</name>
        <reponame>NCBI</reponame>
        <PersistentId />
        <deeplinkurl>https://www.ncbi.nlm.nih.gov/bioproject/PRJNA604477</deeplinkurl>
      </access>
    </dataset>
    <dataset>
      <name>Clarias macrocephalus isolate CM001 mitochondrion</name>
      <caption />
      <description>Clarias macrocephalus isolate CM001 mitochondrion, complete genome, MT109097, 16511 bp DNA, complete genome</description>
      <filetype>
        <name />
      </filetype>
      <filesize />
      <source>0</source>
      <sourcename>Original Data</sourcename>
      <access>
        <type>1</type>
        <name>Data available in data repository</name>
        <reponame>NCBI</reponame>
        <PersistentId />
        <deeplinkurl>https://www.ncbi.nlm.nih.gov/nuccore/MT109097</deeplinkurl>
      </access>
    </dataset>
    <dataset>
      <name>Dataset for WGS of Vietnamese broadhead catfish (Clarias macrocephalus)</name>
      <caption />
      <description>Experiment and supplementary data files for WGS of Vietnamese broadhead catfish (Clarias macrocephalus)</description>
      <filetype>
        <name />
      </filetype>
      <filesize />
      <source>1</source>
      <sourcename>Reference Data</sourcename>
      <access>
        <type>1</type>
        <name>Data available in data repository</name>
        <reponame>Mendeley Data</reponame>
        <PersistentId>10.17632/d8739nckf9.1</PersistentId>
        <deeplinkurl>https://data.mendeley.com/datasets/d8739nckf9/1</deeplinkurl>
      </access>
    </dataset>
  </datasets>
</data>
